# Supplementary material for: Experimental and Computational Analysis of Newly Synthesized Benzotriazinone Sulfonamides as Alpha-Glucosidase Inhibitors
Source: Molecules. 2022 Oct 11;27(20):6783. doi: 10.3390/molecules27206783 (PMC9612054; doi:10.3390/molecules27206783)
Supplement: Supplementary file 1 [file molecules-27-06783-s001.zip]

Archive with 1 entries (1 files):
- molecules-1920268-supplementary.pdf
